# Supplementary material for: Cytoskeletal rearrangement precedes nucleolar remodeling during adipogenesis
Source: Commun Biol. 2024 Apr 15;7:458. doi: 10.1038/s42003-024-06153-1 (PMC11018602; doi:10.1038/s42003-024-06153-1)
Supplement: Supplementary file 4 — Supplementary Data [file 42003_2024_6153_MOESM4_ESM.xlsx]

## Sheet: Fig. 1b
Pro	D0	D3	D15
1696.81	1528.39	3789.64	400.561
1899.72	3287.82	1956.71	168.127
2698.85	1917.02	1554.58	689.289
2642.44	7000.09	834.368	224.185
3669.43	4282.32	3359.51	112.258
1977.93	3557.51	1181.48	171.317
2606.47	5781.88	1388.88	257.604
1423.95	10633.1	2063.86	130.797
1422.82	7827.94	1613.46	261.253
1335.39	2018.52	3491.76	476.178
1851.04	5376.32	1820.99	664.607
1650.18	15714.4	868.838	361.791
1627.54	3202.21	1588.18	661.79
2641.22	2578.44	1077.45	324.105
838.005	4405.45	1159.06	405
3558.42	4174.26	601.101	435.706
771.976	4017.46	1879.97	632.635
2173.3	3202.21	1892.97	419.261
		3455.13	984.802
		1928.16	850.456
		2164.34	571.065
		1411.81	492.575
		3607.06	142.925
			489.22
			1159.94
			512.661
			510.065
			910.222

## Sheet: Fig. 1c
Pro	D0	D3	D15
0.412	0.498	0.638	0.084
0.491	0.398	0.226	0.047
0.343	0.42	0.513	0.566
0.578	0.404	0.476	0.313
0.462	0.489	0.186	0.241
0.343	0.61	0.426	0.309
0.499	0.543	0.683	0.332
0.446	0.551	0.224	0.005
0.27	0.598	0.607	0.401
0.443	0.288	0.592	0.25
0.513	0.574	0.09	0.151
0.205	0.632	0.288	0.223
0.14	0.458	0.372	0.194
0.167	0.658	0.179	0.078
0.219	0.531	0.185	0.161
0.346	0.539	0.249	0.158
0.079	0.628	0.411	0.364
0.284	0.618	0.012	0.246
0.53	0.497	0.161	0.068
0.573	0.678	0.3	0.217
0.587	0.58	0.435	0.26
0.55	0.537	0.503	0.305
0.341	0.744	0.169	0.159
0.331	0.79	0.411	0.134
0.48	0.383	0.334	0.335
0.257	0.692	0.45	0.168
0.622	0.727	0.288	0.041
0.392	0.667	0.495	0.475
0.291	0.57	0.286	0.262
0.763	0.518	0.364	0.227
0.648	0.665	0.373	0.314
0.414	0.626	0.238	0.244
0.346	0.663	0.569	0.206
0.425	0.489	0.154	0.254
0.486	0.49	0.275	0.418
	0.786	0.057	0.106
	0.759	0.376	0.268
	0.822	0.355	0.203
	0.794	0.192	0.388
	0.647	0.12	0.313
	0.693	0.364	0.155
	0.564	0.423	0.053
	0.72	0.498	0.294
	0.688	0.131	0.162
	0.547	0.529	0.146
	0.581	0.335
	0.715	0.386
	0.792	0.236
	0.338	0.458
	0.535	0.235

## Sheet: Fig. 1d
Pro	D0	D3	D15
1.887	2.074	2.128	2.429
1.951	2.142	2.214	2.217
2	2.593	2.303	2.217
1.956	2.256	1.888	2.833
1.816	2.229	2.112	2.127
3.5	2.431	2.161	1.839
2.212	2.006	2.125	1.983
2.173	2.144	2.157	2.077
2.386	2.047	2.106	1.888
2.657	1.913	2.144	1.694
2.175	2.052	2.126	1.915
2.317	2.173	1.92	2.029
2.621	2.224	2.123	2.302
2.25	2.214	1.906	2.071
1.972	2.199	2.192	2.237
3.181	2.223	2.481	1.8
1.983	2.223	2.124	1.949
2.279	2.224	2.106	2.112
		2.232	2.083
		2.093	2.035
		2.018	1.961
		2.06	2.144
		2.203	1.197
			1.98
			2.088
			1.916
			1.935
			2.201

## Sheet: Fig. 1e
Pro	D0	D3	D15
1	8.6	1.4	2.5
1	8.5	1	2.5
1	10.4	0.6	1.9

## Sheet: Fig. 1f
Pro	D0	D3	D15
27781	40960	25474	10103
6539	24512	29052	13959
64642	50291	81463	5074
36357	27576	18032	21635
54613	19687	32934	17353
28011	16972	26700	14627
35388	81891	14565	14293
25383	25413	14137	14239
18947	37263	19062	18030
29078	70679	17064	14498
44049	16837	16939	14576
19318	30923	72243	13386
20260	13770	28067	12987
23565	20217	21159	11579
26114	16338	31258	10621
18447	16095	42494	14027
43819	22556	32860	18827
22949	15253	20709	23237
38046	45597	28880	19144
27877	70760	12123	15479
36330	22413	28163	11880
24001	32727	35710	16300
61431	33538	23449	16879
23690	19344	37180	12124
26615	23468	41768	21642
18156	13538	38845	19491
14700	52268	38857	11920
30641	18684	18537	12303
24662	12616	29654	24034
45715	46537	19510	16175
22963	17439	27359	9631
25838	16211	19550	16937
38626	36738	37511	32082
35338	29410	31920	23202
36398	29410	18408	15437
28555	39537	19437	11862
38925	11984	27341	29262
37953	24970	22886	25085
23756	25605	25629	9436
46379	18179	28659	10721
34100	25047	29023	14898
40086	20093	30770
32073	23302	24896
39035	22313	25592
71316	27620	24365
49774	31141	28119
31907	39532	30858
23865	28049	53413
26486	32074	23559
19355	31709	24101
72818	31303	23343
17724	24777	20009
27669	35090	23119
31304	22019	29948
30290	24591	24606
27501	23669	36744
31906	40060	23582
26851	54705	25155
33432	35958	18641
23052	50761	32858
16105	23484	39988
31826	30709	46112
27467		41619
26135		46365
34954		23976
34801		22085
32518		46444
16485		42722
56939		47090

## Sheet: Fig. 1g
Max LD	nucleus volume
3013	18409
1528	24144
1420	30424
2621	24063
2725	15525
4015	11651
3688	24293
1599	26842
1273	29524
3782	9414
4180	8482

## Sheet: Fig. 1h
Max LD	elongation
3013	1.52377
1528	1.47433
1420	1.52252
2621	2.1406
2725	1.93491
4015	2.7341
3688	2.45639
1599	1.71495
1273	1.62253
3782	2.55543
4180	3.17702

## Sheet: Fig. 2b
Pro	D0	D3	D15
3095	1076	835	481
259	613	892	1292
4379	1553	1132	1054
3250	291	406	1603
2683	130	1085	1108
2758	265	919	1386
3824	615	616	1200
3181	341	834	1047
1677	482	422	1656
3388	310	786	698
2237	421	578	1132
2469	1108	1303	1565
2255	317	600	879
1429	561	654	1871
1478	289	859	1147
1247	373	1560	941
2608	411	946	995
1727	1070	1511	1297
2035	1952	1625	1382
1533	355	980	881
2290	1724	997	822
928	665	463	1059
2758	931	557	885
1262	221	837	1120
1146	549	663	1197
1891	638	733	1207
608	370	576	909
2320	329	775	826
1940	465	1561	1572
3568	647	1821	1114
2029	219	447	672
2006	476	856	968
1345	546	539	1401
2502	734	782	1095
2704	734	816	1345
1194	353	984	843
2226	238	1141	1429
2201	593	955	1461
796	545	808	723
2975	118	1270	615
3044	985	1599	414
2263	489	911
1131	413	768
1308	515	1182
3667	987	639
3724	814	888
1233	534	345
1507	487	758
486	940	1084
1322	545	1027
3257	694	336
508	957	637
1084	845	146
1099	812	1141
1618	770	731
1558	1088	214
1326	1082	949
1421	600	132
1434	581	367
2123	1198	723
1450	425	355
1955	820	997
2386		770
2221		227
1397		658
1299		816
2069		477
912		356
3515		135
		728
		1134
		939

## Sheet: Fig 2c
Pro	D0	D3	D15
3	4	2	2
2	2	2	1
2	3	1	1
3	2	2	1
2	2	2	1
3	2	2	1
2	1	2	1
3	4	1	1
3	2	2	1
1	1	6	1
1	2	3	1
3	3	3	1
3	2	4	1
1	2	1	1
2	4	2	1
4	2	1	1
3	3	1	1
4	4	2	2
2	2	1	2
2	2	3	2
2	1	2	2
3	2	2	2
1	3	1	1
2	1	3	1
4	4	1	2
4	4	2	2
2	2	1	1
2	3	3	1
2	3	1	1
2	2	1	2
3	5	1	1
1	2	2	1
4	2	1	2
2	4	2	2
3	2	1	1
4	5	3	1
3	3	2	3
2	2	3	1
2	3	2	1
3	3	3	1
1	2	3	1
3	3	2
3	2	3
3	2	2
2		3
2		3
4		2
3		1
3		3
2		1
2		2
		2
		1
		2

## Sheet: Fig. 2d
Pro	D0	D3	D15
0.111407	0.015614	0.0344195	0.047
0.0396085	0.00750998	0.0422932	0.0925
0.0677423	0.0134183	0.0589941	0.2077
0.0893913	0.0129351	0.0221383	0.07409
0.0491275	0.00438603	0.00964192	0.0638
0.0984613	0.0250045	0.0338725	0.09714
0.108059	0.0358309	0.0769231	0.0735
0.12532	0.0230211	0.0083053	0.0918
0.0885101	0.0277489	0.0233014	0.048
0.116514	0.0176888	0.0405974	0.077
0.0507844	0.0231749	0.0117595	0.1169
0.127808	0.0269455	0.0302643	0.047
0.111303	0.0234665	0.0132375	0.1615
0.0606408	0.0275862	0.0382407	0.1079
0.056598	0.015839	0.0298235	0.078
0.0675991	0.0526782	0.0481433	0.053
0.0595176	0.0190676	0.0160319	0.0558162
0.0752538	0.0247416	0.0459457	0.0721897
0.0534879	0.036858	0.0297198	0.0569158
0.0549916	0.0237231	0.0468641	0.0691919
0.0630333	0.0125581	0.0241139	0.0649693
0.0386651	0.0293628	0.0288663	0.052432
0.0448959	0.014862	0.0276269	0.0923788
0.0532714	0.0249575	0.0285829	0.0553091
0.0430584	0.0249575	0.0417391	0.061926
0.104153	0.00892835	0.0262323	0.0762584
0.0413605	0.0198598	0.0357456	0.0671381
0.0757155	0.0237485	0.0518796	0.0654073
0.0786635	0.0212849	0.0415702	0.0688717
0.0780488	0.00649101	0.0464504	0.0697747
0.0883595	0.0261392	0.069868	0.057153
0.0776376	0.013508	0.0355457	0.0436693
0.0348211	0.0173625	0.0267979	0.0471942
0.070802	0.0293072	0.0407263	0.0871283
0.0742898	0.0171875	0.020767	0.0710673
0.041814	0.0221704	0.0356684	0.0488347
0.0571869	0.0386245	0.0134808	0.058242
0.0579928	0.0240809	0.0311102	0.0766214
0.0335073	0.0368772	0.0488797	0.0573641
0.0641454	0.0313123	0.0365336	0.027789
0.0892669	0.0459673	0.00925646
0.0564536	0.0270095	0.0316883
0.0352633	0.0109679	0.00536455
0.0335084	0.0161577	0.00998803
0.051419	0.0236008	0.030659
0.0748182	0.0180974	0.0141125
0.0386436	0.0267023	0.0534843
0.0631469	0.0261392	0.0234342
0.0183493	0.013508	0.0056767
0.0683028	0.0173625	0.0142696
0.044728	0.0293072	0.0196064
0.0286617	0.0171875	0.0102879
0.0391774	0.0221704	0.0148482
0.0351073	0.0386245	0.00611275
0.053417	0.0240809	0.0156748
0.0566525	0.0368772	0.0265437
0.0415596	0.0313123	0.0199405
0.0529217	0.0459673
0.042893	0.0270095
0.0920961	0.0109679
0.0900342	0.0161577
0.0614278	0.0236008
0.0868679	0.0180974
0.0849818	0.0267023
0.0399668
0.0373265
0.0636263
0.055323
0.0617327

[truncated: 13 more sheets: Fig. 3b, Fig. 3d, Fig. 3f, Fig. 3i, Fig.4, Fig.5c , Fig.5d, Fig.5e, Fig.5f, Fig. 5g, Fig. 5h, Fig. 5i, Sheet19]
